# Supplementary material for: Metabolic Reprogramming in Recurrent Spontaneous Abortion: Key Biomarkers Identification and Diagnostic Model Development
Source: IET Syst Biol. 2026 Jun 17;20(1):e70078. doi: 10.1049/syb2.70078 (PMC13275172; doi:10.1049/syb2.70078)
Supplement: Supplementary file 1 — Supporting Information S1 [file SYB2-20-e70078-s001.xlsx]

## Sheet: MRRGs
Pfkp
Pdk3
Pkm2
Slc16A3
Slc2A1
PKM
ACLY
SLC2A1
LDHA
FASN
SLC1A5
SLC16A1
KRAS
HIF1A
PDHA1
GOT2
PDHB
TP53
SHMT2
SLC16A4
SLC7A5
HK2
GLUD1
IDH2
GPI
ALDOB
PFKP
PPARGC1A
FOXK1
PYCR1
PFKL
RPIA
PGD
CS
IDH3A
FAM210B
FH
HMGCS2
MYC
SDHB
PGAM1
G6PD
NFE2L2
ENO1
HK1
PGK1
MTOR
GAPDH
PSAT1
CARM1
PSPH
GLS2
TIGAR
ME1
GLS
ACO2
DLAT
GFPT1
GOT1
PDHX
PPAT
PAICS
LDLR
DLD
HMGCR
MDH2
TALDO1
TKT
PYCR2
SLC16A3
BCAT2
DLST
MDH1
BCKDHA
GPT
PGM3
SOAT1
SUCLG2
GART
HK3
RPE
SLC43A1
GNPNAT1
UAP1
UCP2
TGFB1
GATA3
FOXK2
PDK4
TUG1
IDH1
PDK1
BRAF
PRKAA1
NOX4
PDCD1
SQSTM1
KPNA2
STK11
SETD2
IMPDH2
DNMT1
SIRT1
CEMIP
OGT
METTL3
EP300
HSPA5
NF1
CD274
SIRT3
VEGFA
EIF2S1
ATP5PD
FOXO3
IL17A
IL37
TLR3
SCD
IL10
BSG
TFAM
CD46
LDHB
CYC1
HACD3
ACOX1
MRPL12
SREBF1
TXNIP
DNM1L
SIRT2
ACSL1
ATF4
XBP1
EGFR
ATM
CTNNB1
YY1
PFKFB3
CA9
SHMT1
FLCN
WWTR1
LHX9
PVR
IL22
DNA2
TIGIT
PPARG
PHGDH
ESRRA
IGF2BP1
LAMTOR5
PLK1
PRMT1
SLC2A3
IL1B
IMPDH1
SLC2A4
DDR1
HNRNPA2B1
CEBPB
NR1H2
TNFSF13B
SLC7A11
RACK1
YBX1
ADGRB1
PRPF19
H4C1
ALK
NDUFS1
ESR1
PTEN
ADAM17
PARP1
RELA
YWHAE
USP7
ZEB1
HADHA
HSP90B1
MECOM
EIF4A1
MAT2A
MYH10
TMPO
CDC20
SFN
SLC25A13
SPOP
XRCC6
ACSS2
PRDX6
RPS6
RUVBL1
GBE1
P4HA1
RAN
RPL15
YME1L1
COPA
MFN1
PSMA5
SEC63
POU1F1
PSMC2
PSMC5
PSMD2
RBM10
PA2G4
RBBP7
RPL10A
MARK2
MCU
NAT10
RPL19
SRSF6
TOMM20
GFPT2
PSMD6
RPL6
RPL7A
TSR1
EIF5A2
RPL17
SEPTIN2
UBE2O
RBM39
CSTF1
MCTS1
MTHFD2
RPL24
ATP5MF
SPINDOC
ERBB4
IKBKB
STAT3
EZH2
CDKN2A
EPAS1
MAP3K7
VIM
DSP
KRT18
NPM1
PRKDC
AIFM1
ALB
CPT1A
CSNK1A1
GNAS
JUP
LMNA
MTAP
PAK4
TOP1
CSNK2B
CYCS
FGG
HPRT1
NR1H4
RPS19
ALDH1A1
BUB3
CTBP1
KRT14
MCM2
MMP8
PCK1
RPL11
SOD2
ACTG1
APOB
CFL1
FEN1
FGF2
HADHB
HMGA1
LBR
LEP
PPP1CB
PRDX2
RPA1
RPL5
RPSA
TUBB2A
AP3B1
CHD4
COL17A1
DDOST
DSG2
DYNC1H1
EGR1
EIF2S3
EMD
ETFA
GNAI3
GNB1
IARS1
NDUFV1
NSD2
PPP1CC
PPP1R12A
PSMA3
SCP2
SLC25A1
TUBA1B
UBE2L3
ULK1
CSNK2A2
DDB1
EIF4A3
MCM5
MDK
NHP2
PABPN1
PPP2R2B
SET
SLC25A3
SNAI1
SNRPN
STMN1
ARPC1B
CSTA
DDX1
DDX41
E2F1
FBL
IL9
KIF23
MCM6
MEFV
MTMR14
MYO6
PSMB1
PSMB5
PTDSS1
RFC2
RIPK3
RPA2
RPL10
SBDS
SFPQ
SNRNP200
TRIM28
UBTF
CBX3
CCL20
CNBP
EIF5A
ELAVL1
FBXO11
GNB2
HNRNPDL
IGF2BP3
MFGE8
NUMB
PLS3
PRPF31
PSMA4
PSMC4
RPL35
RPS20
RPS24
RPS26
RPS27A
RUVBL2
TAB1
TAF15
TUBB4B
ACTR2
AGO1
DDX17
DDX20
DNAJB6
GNL3
HNRNPD
HNRNPH1
IVNS1ABP
KHDRBS1
MGST3
MPC1
MYO1C
PAWR
PRRX1
PSMA1
PSMB2
PTP4A1
PUF60
RBM8A
RPL27
RPLP0
RPN1
RPS14
RPS17
RPS27
TNPO1
ARPC2
COPS3
H1-2
HLTF
KIF2C
KRT2
MANF
PSMB6
PSME3
RECQL4
RPS15A
RPS29
SEPTIN9
SMN1
SNRPE
SSBP1
THOC2
UBR5
ABCF1
ACTR3
CRIPT
CSE1L
DBN1
EIF2S2
HSPA6
IAPP
IRS4
MAGED1
MPG
PCBP1
PIP5K1A
PPIG
PPP6C
PSIP1
RPL31
RPS23
RPS28
SF3B2
SLC25A6
SSRP1
ABCF2
AMOT
ARF5
BAG5
CENPA
CEP55
DHRS2
DNAJA1
DYNC2H1
EEF1G
EIF3G
GAR1
GEMIN2
GEMIN4
LCN1
LSM4
MYO1B
PEG10
PIP
RBFOX2
RPL13
RPL8
RPS11
RPS2
SNRNP70
TBL2
TMOD3
TNRC6A
TOE1
U2AF2
WTAP
ALDOC
BRD7
CAP1
CAPRIN1
CAPZA2
DDX3Y
DHX15
DRG1
EDIL3
HNRNPM
MARK1
MESD
MPRIP
NAP1L4
NDUFS5
NKRF
POU4F3
PPIL2
PPM1G
RBM15
RCN2
RPA3
RPLP2
RRP7A
SEC61B
SMNDC1
SRRM2
SURF4
TUBA1C
ATP5F1C
LIMA1
MRPS23
NAP1L1
NOLC1
RBM17
TCEA1
ADHFE1
ARPC1A
ARPC4
ATAD3B
ATP5PB
BRMS1
CAPZB
EIF3K
EMSY
ESS2
FARSA
GTPBP4
ILF2
KLC4
LUC7L
LUC7L2
MKRN1
MORF4L2
MTREX
MYO1D
PDIA6
PHLPP2
RAB6B
RFC3
RPL27A
RPL36
RRP1B
RSL1D1
SART1
SLIRP
TCEA2
THOC1
TUBB8
TXNDC5
UBA52
ALKBH5
COX16
DDX54
DNAJA2
GRWD1
H2AZ2
MRPL23
MRPS14
MRPS9
PIP4K2C
PNN
RAI14
RBM26
RCC2
RIOK1
SAFB2
SAP30BP
SPAG17
SRP14
SUB1
THRAP3
TOMM22
ACIN1
CORO1C
DDX18
EIF1
ELAVL2
EPB41L2
GNL3L
GTF2F1
HMGN2
KRR1
MKRN2
MRPL4
NACA
NAF1
NFX1
NOP58
RNPS1
SAP18
STEEP1
WDR77
ZNF24
ATP5MK
BUD23
DNAJC9
GNG12
IPO4
MRFAP1
MRPL37
MYBBP1A
MYCBP
NASP
NELFE
NOB1
PPIL3
PPP2R5B
PRPSAP1
RPL37A
RRP1
RTRAF
SF3B6
SLU7
SRSF5
THOC3
TIMM23
TOMM34
TRMT112
AK9
ARGLU1
BOD1L1
BZW1
DDX42
DIMT1
DNAJC8
ERH
H3-5
MRPL15
NOSIP
PRPF38A
PSPC1
PWP1
RSRC2
RTCA
RTCB
SRRM1
STON2
TMEM33
APOBEC3C
CHTOP
DHX40
FAM120C
FYTTD1
LTV1
MAP7D3
MOB2
MRPS11
NOP16
PCLAF
PELO
RPS27L
RPS4Y1
SARNP
SREK1IP1
U2SURP
ZNF207
ZNF346
CAMSAP3
CHCHD1
CPSF7
FAM76B
HABP4
MRPL50
NIFK
RBFA
RPL36AL
AGAP3
CMSS1
EIF1AY
MAP9
MRPL34
RCC1L
RPL22L1
SERBP1
UBAP2
C11orf58
CWF19L2
CYTL1
FAM32A
INO80E
MIDN
PRRC2B
RPL26L1
TRIR
ARL6IP4
C19orf53
DUSP11
SYF2
WDR83
ZCCHC17
ZFAND2A
ZMAT2
ODR4
CCDC124
FAM98A
RBMXL1
C8orf33
RBIS
SLX9
TMA7
MCRIP2
FBLL1
EIF2S3B
TLR2
DNMT3A
NOTCH2
PRKCA
EGLN1
JAG1
PTK2B
HSPA8
IGF2
NLRP3
BAP1
CYLD
FLI1
AXIN1
SLIT2
EHMT2
EWSR1
LAMP2
UQCRC2
RTN4
ATP5PO
MTO1
NDUFA13
SLC27A2
CTNND2
IFI16
SLC3A2
CBX2
FRK
GTPBP3
SLC16A7
FZR1
PSMD10
DIO3
CBX7
PLIN4
USP25
PNO1
MAEL
TNFAIP8
ANKRD22
KDR
ABCB1
DDR2
GRIN2A
SHH
TSC2
DYRK1A
GRIN1
IFNG
ITGB4
KDM1A
PIK3C3
RHEB
TNFAIP3
ETS1
PRKCZ
ATP6V1B2
CLU
HADH
ACAT2
IRS2
MAX
NDUFS3
PAX2
PPP2R5D
S1PR1
TRAF3
UQCRFS1
ATP6V1E1
COX4I1
ECHS1
NDUFS7
PPP2R2A
ACADSB
ATP6AP1
DYRK1B
FGF9
NCOA2
NDUFS2
SF3B1
ALDH1B1
ESRRG
GDF15
PRKAG1
SARS1
TECR
THPO
ADGRE5
BNIP3L
COX15
MLX
NDUFA10
NDUFA6
NDUFA9
RAB11B
NDUFA4
RAB10
RANGAP1
ACAA2
BCAT1
KPNA1
IL33
ITLN1
PPA2
RAB8A
SNX10
UBE2E3
ATP5F1D
HHIP
IL23A
NDUFA5
PRMT3
CHAF1A
EAF2
ATP5ME
ATP6V1H
COX11
KSR2
MT-CO2
SIX4
MUL1
RAB14
DLK2
FOXQ1
MLXIP
PJA2
UBXN7
PITPNC1
PPP2R2D
AKT1
HNRNPA1
VHL
BRCA1
ALDOA
PFKM
YAP1
P2RX7
LONP1
HRAS
IL6
MUC1
ERN1
SIRT5
PFKFB4
ATP5IF1
CPS1
GYS1
PRKAA2
TGM2
MYCN
NR1H3
PINK1
PNPLA2
TFEB
TRAP1
ARL5B
HDAC2
NFKB1
SRC
CPT2
EIF2AK3
JUN
RPS6KB1
SLC9A1
FBP1
ABCC1
CDK1
KEAP1
TSC1
SLC29A1
CD38
FBXW7
PKLR
PML
ABHD5
ARID1A
GLO1
SHC1
GYS2
S100A4
SIRT6
NEUROD1
TRPM7
AMPD3
ATG4B
MACROH2A1
SHPK
SIRT4
HOXB4
PGAM5
SLC48A1
ZFP91
MAPK1
PIK3CA
AURKA
CSF1R
AR
AURKB
GSK3B
HSPB1
LCK
MAPK14
TGFB2
APP
HDAC1
APC
GCK
HSPD1
PRKN
CUL3
MITF
PRLR
AHR
BRD4
MAPK7
NAMPT
NFATC1
OGG1
PKD2
SDHA
ACSL4
ATRX
HMGCL
NCOA3
OGDH
PRKCI
ATF3
C1QBP
CSF1
CUX1
KDM4B
MEN1
MUTYH
NEK9
TET2
TFE3
UGDH
VDAC1
PDK3
UQCRB
CASQ2
LGALS1
MGLL
NNMT
PGRMC1
PTPN13
RBX1
SIK2
SREBF2
UGP2
ATP5F1B
BMI1
CD276
CPT1C
FABP5
KDM4C
LRPPRC
PNPLA3
SNRPB
BCL2A1
E2F2
FABP7
IRAK2
PELI1
PNPLA8
SEMA7A
ULK2
USP5
EIF4B
ESM1
KLHL20
PFKFB2
RARRES1
SYVN1
LACTB
MUC16
OGDHL
SYNCRIP
TKTL1
YTHDC2
COPS6
METTL14
NDRG2
SELENOI
ANKRD17
CLK4
DNAJC2
FAM83A
TMPRSS11B
USP29
HILPDA
TBC1D8
TRIM35
CKMT1A
GADD45GIP1
GPR31
NDUFA4L2
SELENOW
TRIM59
INSL5
FGFR1
FGFR3
ADAM10
AKT2
CHEK2
CREBBP
INSR
MDM2
TGFBR1
CCND1
JAK1
NOTCH1
PDGFRB
PRKCD
RPS6KA3
STAT1
CDK2
CDK6
EGF
FOXO1
PIK3R1
SMARCA4
SMO
TERT
TLR4
WNT5A
APOA1
APOE
AXIN2
CSNK2A1
CXCR2
ENPP1
FN1
GDNF
HNF4A
IL1RN
ITGB1
ITGB2
MAPK3
ABCA1
ACACA
ACTN1
CAD
CAV1
CD44
DDX3X
EIF4E
NF2
NTRK1
PIK3R2
PLD1
RAB7A
RB1
SLC1A1
STAT2
STK4
TBK1
TLR7
TUBB
VCP
ESR2
HDAC8
IGF1
KCNJ2
ODC1
PGM1
PPP1CA
PSAP
WEE1
YWHAG
ANXA5
ARAF
CBFB
CCNB1
ENO2
GLDC
GLI1
GPX4
GRN
IL4R
INS
IRF7
KDM6A
LAT
LPIN1
LRP6
NEDD4
NRP1
PCCA
PDP1
PIN1
PPP2R1A
RRM2
SLC9A3
WNT4
YWHAZ
AKR1B1
ALDH1A3
BECN1
CCN2
CD28
CEBPA
EPHX2
EZR
FADD
FER
FTO
GCH1
KDM5C
LMNB1
LPAR1
OXCT1
PCK2
PRMT5
PTPN2
RBPJ
TEAD1
THBS1
TP63
YWHAB
YWHAQ
ALDH6A1
CCR2
CRAT
CSF2
DDX5
FHL1
FHL2
GPT2
GUCY2C
H2AX
IGFBP7
IKBKE
LATS1
MAF
NAA10
NDRG1
NEDD4L
NFS1
NSDHL
NUMA1
PLOD2
PSMB4
ROBO1
SI
SKP2
SLC25A20
SPHK1
SPTLC1
TK1
TP73
TRAF2
ALOX12
ANGPTL4
ARRB1
BCL11A
CD86
DAXX
DRD3
EPRS1
HELLS
LATS2
NCOA1
PDIA3
UBB
UBE2D3
XRCC5
YWHAH
AGPAT2
AKR1B10
ATG7
C3AR1
CCT5
CDA
DLG1
DPF2
EEF1A1
FA2H
FOXM1
G6PC1
H1-4
H6PD
HSPA4
ITGB7
KCNA3
KMT2D
LETM1
MBTPS1
NCL
NCOR1
NRF1
OLR1
OPA1
P2RY2
PTBP1
SEC24D
SLC25A5
SLC5A6
SNAI2
SQLE
TAOK1
TRIM21
TRPM6
UBC
USP15
ASPA
CIB1
FABP1
FABP4
FARSB
GDF11
HEY1
IL15
LPAR3
MARK4
MATR3
MKNK1
MPDZ
MSLN
MVD
NDUFB10
PDK2
PIM2
PRPF8
RPL18
RPL21
SDHC
SELENBP1
SLC2A5
SMYD2
SPINK1
TRIM32
UBE2D2
USP10
VDAC2
VPS35
ACSL3
ACTL6A
ATAD3A
ATP5F1E
BPNT2
CAVIN1
COQ9
DEPTOR
FBXO32
GGH
GPX2
HKDC1
HSPH1
IFT88
KLF2
MXI1
MYBL2
PDLIM7
PDSS2
PHB2
PTGES
PTP4A2
PTPN14
PTTG1
PUM1
SETD1A
SLC37A4
SNAP23
SP100
STING1
TARS1
TINF2
UBE2C
UPF1
XRN2
ZBTB18
CYFIP1
DGKA
HNRNPR
IMMT
MAP4
MRPL44
NAGS
PTP4A3
RPL13A
SFTPC
SLC5A8
WDR1
ADSS2
AKT1S1
CCT2
CEBPD
CXCL5
H2AZ1
H2BC21
MBOAT7
MTHFD1L
NSD3
OTUB1
S100A7
SERPINB3
SF3B3
SLC27A1
SNW1
SUN2
SUPT16H
SV2B
TEAD4
TET3
TUBB6
USP28
USP48
BOLA3
CD300LF
CERK
ESCO2
FIS1
FUBP1
FUT7
H1-5
IL4I1
INSIG1
IPO8
KLF8
KLK10
LGALS9
PSMC6
RHCE
RPL9
RRAGC
SLC38A1
SNX27
UGT2B28
USP37
ZYX
BHLHE41
BRAT1
DDX24
DYRK3
ECSIT
GPX8
H3C1
HPCAL1
IL1F10
MKNK2
NAT8L
NR1D2
NUP188
PALS1
PPRC1
PXK
SENP7
SLC38A2
SND1
SRA1
STRAP
TEAD3
TP53BP2
UCHL3
USP21
ZBTB7A
AGPAT4
AJUBA
AK4
ALKBH3
EIF3I
FAM120A
FLG2
IPO5
KIF15
RRBP1
SMYD1
TRIB2
ZFR
ACSS3
AHNAK
AUP1
CIP2A
CKMT1B
ECI1
H2BC11
MIEF2
MPC2
NCBP2
NHERF2
PATJ
POLDIP2
RPS4X
SF3A3
SFXN2
SIAH2
SLC38A3
TWF1
YTHDF3
ZC3HAV1
APIP
EIF3B
FAIM
H2BC3
HCAR1
ILF3
ME3
METTL5
NDUFAF7
RNF123
RNF130
RPL14
RPS8
SFXN1
UBA6
UBAC1
AMOTL1
CIAPIN1
FHL3
HNRNPF
VIRMA
ACOT12
CNN2
DNAJC10
DYNC1LI1
H2AC4
HSD17B12
LIN7C
SEC16A
SLC38A5
SPNS2
TRIP6
UQCR11
CCDC85C
CUEDC2
EIF3L
GPS1
HSPA4L
KDM8
RUBCNL
UBAP2L
WDR76
CENPM
H1-10
HRNR
JPT2
NRBF2
OTUB2
PRSS50
SELENOF
SLC35F2
TM6SF2
UACA
USP36
WWC3
AMOTL2
MARCHF5
PLAC8
SLC5A12
TRIM15
C10orf90
METTL16
ROMO1
STK35
USP50
ZBTB10
CISD3
TMEM54
H2BC8
ZNF232
AK6

## Sheet: MRRDEGs
RAB11B
EMD
SAFB2
ZBTB7A
KDM1A
SREBF2
C19orf53
TAF15
BSG
HOXB4
UCP2
MARK1
PAX2
TSC2
LPAR3
CPT1A
NDRG2
ITGB4
GLDC
GPT2
TLR2
FGF9
SQLE
HMGCS2
PPARG
MSLN
TRPM6
IDH1
GPX2
FGF2
TRAF3
RPL31
ACTR2
LPAR1
PRRX1
PSIP1
KLK10
PLD1
CAPZA2
EDIL3
CD38
TLR7
CLU
IRAK2
ACOT12
TRIM59
TGM2
SLC38A5
THBS1
FHL2
MAF
SLC16A7
EPAS1
MUC16
SNX10
SLC7A5
SLC1A1
NNMT
PPARGC1A

## Sheet: mRNA-TF
node1	node2
SQLE	SPI1
SQLE	E2F1
SQLE	EGR1
SQLE	MYC
SQLE	NRF1
SREBF2	E2F1
SREBF2	EGR1
SREBF2	ESRRA
SREBF2	YY1
UCP2	AR
UCP2	BHLHE40
UCP2	ELF1
UCP2	EP300
UCP2	FOXA1
UCP2	GATA1
UCP2	GRHL2
UCP2	HDAC1
UCP2	HOXB13
UCP2	MAX
UCP2	MYC
UCP2	NRF1
UCP2	RELA
UCP2	RUNX1
UCP2	SPI1
UCP2	TAL1
UCP2	USF1
UCP2	USF2

## Sheet: mRNA-RBP
node1	node2
PPARG	CSTF2
PPARG	CSTF2T
PPARG	ELAVL1
PPARG	U2AF2
SQLE	ELAVL1
SREBF2	ALYREF
SREBF2	CSTF2T
SREBF2	ELAVL1
SREBF2	FIP1L1
SREBF2	FMR1
SREBF2	G3BP1
SREBF2	HNRNPA1
SREBF2	HNRNPA2B1
SREBF2	HNRNPC
SREBF2	HNRNPK
SREBF2	IGF2BP1
SREBF2	IGF2BP2
SREBF2	IGF2BP3
SREBF2	ILF3
SREBF2	PCBP2
SREBF2	PTBP1
SREBF2	RBFOX2
SREBF2	RBMX
SREBF2	RNPS1
SREBF2	SCAF4
SREBF2	SCAF8
SREBF2	SRSF1
SREBF2	TARDBP
SREBF2	U2AF1
SREBF2	U2AF2
